# Supplementary material for: Formative evaluation of the acceptance of HIV prevention Artificial Intelligence chatbots by Black gay, bisexual, and other men who have sex with men in the Southern United States: Focus group study
Source: PLOS Digit Health. 2025 Jun 4;4(6):e0000891. doi: 10.1371/journal.pdig.0000891 (PMC12136318; doi:10.1371/journal.pdig.0000891)
Supplement: S1 Data — (XLSX) [file pdig.0000891.s002.xlsx]

## Sheet: Sheet1
No	1. What is your age (years)?	2. What sex were you born?	3. Do you consider yourself Black male?	4. When was the last time that you had condomless sex with a man?	5. Over the last 2 weeks, how often have you been bothered by the following problems?5.1 Little interest or pleasure in doing things	5.2 Feeling down, depressed or hopeless	6.1 How often do you have a drink containing alcohol?	6.2 How many standard drinks containing alcohol do you have on a typical day?	6.3 How often do you have six or more drinks on one occasion?	7. Have you used any of those substances in the past 6 months?HeroinMorphine (Ex. Pok Teh)Benzodiazepines (dormicum, domi, diazepam, Xanax)Marijuana (Ganja, Boh, Balut, Cannabis)Crystal methamphetamine (ice, syabu)Ecstasy (E, MDMA)Ketamine (Special K)Ketum (daun or air)Poppers (rush, jungle juice, amyl)GHB ("G", GBL)SteroidsCocaineViagra/erectile dysfunction drugsLSD/MushroomsOther (please type i…	7. Have you used any of those substances in the past 6 months?HeroinMorphine (Ex. Pok Teh)Benzodiazepines (dormicum, domi, diazepam, Xanax)Marijuana (Ganja, Boh, Balut, Cannabis)Crystal methamphetamine (ice, syabu)Ecstasy (E, MDMA)Ketamine (Special K)Ketum (daun or air)Poppers (rush, jungle juice, amyl)GHB ("G", GBL)SteroidsCocaineViagra/erectile dysfunction drugsLSD/MushroomsOther (please type i…	Have you tested for HIV?	What is your HIV testing result?
1	29	Male	Yes	Month	Not at all	Not at all	2-4 times a month	1 or 2	Less than monthly	No		Yes	HIV negative
2	33	Male	Yes	5 months ago	Several days	Several days	Monthly or less	1 or 2	Less than monthly	Yes		No
3	41	Male	Yes	2/15/2024	More than half the days	Several days	4 or more times a week	1 or 2	Never	Yes		Yes	HIV positive
4	33	Male	Yes	Yesterday	Not at all	Not at all	2-4 times a month	1 or 2	Never	Yes		Yes	HIV negative
5	28	Male	No	Last night	Not at all	Not at all	2-4 times a month	1 or 2	Never	No		No
6	42	Male	Yes	Month ago	Not at all	Not at all	Never	1 or 2	Never	No		Yes	HIV negative
7	52	Male	No	1 week ago	Not at all	Not at all	Monthly or less		Never	No		Yes	HIV negative
8	35	Male	Yes	2/24/2024	Not at all	Not at all	Monthly or less	1 or 2	Less than monthly	Yes		Yes	HIV negative
9	55	Male	Yes	A month ago	Not at all	Not at all	2-3 times a week	1 or 2	Never	Yes		Yes	HIV positive
10	38	Male	No	2 weeks	Not at all	Not at all	4 or more times a week	10 or more	Daily or almost daily	Yes		Yes	HIV negative
11	35	Male	Yes	5 years	Not at all	Not at all	Monthly or less	1 or 2	Never	No		Yes	HIV negative
12	35	Male	Yes	A month ago	More than half the days	Not at all	2-3 times a week	3 or 4	Weekly	Yes		No
13	43	Male	Yes	Last week	Not at all	Not at all	Monthly or less	1 or 2	Never	No		Yes	HIV negative
14	40	Male	Yes	Yesterday	More than half the days	Several days	2-4 times a month	5 or 6	Monthly	Other	Weed	No
15	40	Male	Yes	3 weeks ago	Not at all	Not at all	Monthly or less	1 or 2	Never	No		Yes	HIV negative
16	48	Male	Yes	Two weeks ago	Several days	Several days	2-3 times a week	3 or 4	Never	Yes		Yes	HIV negative
17	39	Male	Yes	3 years	Several days	Not at all	Never	1 or 2	Never	No		No
18	36	Male	Yes	2 weeks ago	Not at all	Not at all	2-4 times a month	1 or 2	Never	Yes		Yes	HIV negative
19	60	Male	Yes	January 2024	Not at all	Not at all	Monthly or less	1 or 2	Never	No		Yes	HIV negative
20	55	Male	Yes	April 2023	Not at all	Not at all	Monthly or less		Never	No		Yes	HIV positive
21	39	Male	Yes	Yesterday	More than half the days	Not at all	2-3 times a week	3 or 4	Weekly	No		Yes	HIV negative
