# Supplementary material for: Formative evaluation of the acceptance of HIV prevention Artificial Intelligence chatbots by Black gay, bisexual, and other men who have sex with men in the Southern United States: Focus group study
Source: PLOS Digit Health. 2025 Jun 4;4(6):e0000891. doi: 10.1371/journal.pdig.0000891 (PMC12136318; doi:10.1371/journal.pdig.0000891)
Supplement: S2 Text — (XLSX) [file pdig.0000891.s003.xlsx]

## Sheet: Sheet1
Code (NB: 1-16 on PrEP challenges while 17-31 on chatbot features and platforms)	Case	Retrieved Text (NB: Some texts fall under more than one code but presented here only once)
1) Stigmatization of PrEP, sexuality and HIV	Transcript_interview 1	But I will have to say that its the stigmatism that we deal with in our urban area you know our churches, our family backgrounds, you know. Unfortunately, you have a lot of people in this generation, and even in our past generation day, even when we talked about sex, you know, it was so stigmatized,
1) Stigmatization of PrEP, sexuality and HIV	Transcript_interview 2	I guess them thinking, well, me getting on prep. It's me acknowledging I have sex a lot, and I'm like, well, I mean if you have sex a lot, you have sex a lot. Why not prepare for the the sex that you'd like to have? And I think it's it's it goes back to the stigma of nobody wants to be known as promiscuous.
1) Stigmatization of PrEP, sexuality and HIV	Transcript_interview 2	and people who are not, you know, open about their sexuality and their lifestyle find it to be a bit embarrassing or or just traumatizing for them to admit the fact that they may need to seek some type of protocol to protect themselves.
1) Stigmatization of PrEP, sexuality and HIV	Transcript_interview 2	But what I don't like about the commercials is that they they only focus on gay people and the commercials is only the gay people advertising for this particular protocol. So of course, if that's all you see advertising. So you know, people who are like, I said, it's secure about their sexuality. I'm gonna go for because there's it's a there's a there's a stigma attached to it that it's only for …
1) Stigmatization of PrEP, sexuality and HIV	Transcript_interview 3	You don't want anyone to think that you're having sex with men, or just the stigma of HIV. So going to get prep is the same as HIV medication. So most of the time people don't want the stigma of maybe being gay or just being really promiscuous outside as far as like that. So they don't wanna go to the doctor, and ask for that. It's embarrassment.
1) Stigmatization of PrEP, sexuality and HIV	Transcript_interview 3	The judgment, the ridicule, the embarrassment
1) Stigmatization of PrEP, sexuality and HIV	Transcript_interview 3	The reason why people aren't accepting it is because it may be inside of a certain area that they don't want to be seen in, that somebody may see me going in here. Somebody may see me doing this or whatever, and it's usually the same people that they're trying to appeal whether they want to admit that or not
1) Stigmatization of PrEP, sexuality and HIV	Transcript_interview 4	But for me it would just start with stop stereotyping. I mean, it goes back to how HIV and AIDS came on the scene and I think it's impossible right now, at this phase in 2024, with all the progress in the medication, it's kind of impossible to break that stigmatism, because I mean as quiet as it's kept in this realistic aids is death.
1) Stigmatization of PrEP, sexuality and HIV	Transcript_interview 4	And then, with all the labels that come with the medication that's associated with HIV. You know, we got all these labels, MSM. This that, the other all the acronyms and everything and whatnot bottom line is HIV is a Std. It's always been Std. It's just sexually transmitted disease
1) Stigmatization of PrEP, sexuality and HIV	Transcript_interview 4	Because it's not to me, it's like it's purposely geared towards a certain population, and that is it. You can't just go and just open up a regular magazine or go on a regular website where anybody can go and see anything about prep. From my, from what I know prep. Is geared towards a certain population, a certain group of people. That's it. The commercials.
1) Stigmatization of PrEP, sexuality and HIV	Transcript_interview 4	It's the way that like, I said, it's the way Prep is marketed in the community. It's marketed towards a targeted population and the other population. They're just okay. Well, get it. How do you get it? Period
1) Stigmatization of PrEP, sexuality and HIV	Transcript_interview 4	When you hear somebody sayin, I'm on prep. you know, that's a key word for their not using protection is raw.
1) Stigmatization of PrEP, sexuality and HIV	Transcript_interview 5	make it seem like it's not a big deal like if I see it more commonly, like within TV shows or not so much the commercials cause. Sometimes when those commercials come on, I ignore it, cause it made me feel weird. I wanna hear it. But like if I see it more often and incorporated in like a script to make it more normal normalize it like it's not a big deal
1) Stigmatization of PrEP, sexuality and HIV	Transcript_interview 5	one of the guys mentioned about people being embarrassed or guys being scared. I know in the black community
1) Stigmatization of PrEP, sexuality and HIV	Transcript_interview 5	We always have people of color in those different positions that are given about different tests and stuff like that and oftentimes that that attitude, or that person or that given off when that patient is coming to their front disc, or whatever it's all about how they're being greeted. Some people may feel like all them people don't need to know my bids, but they don't put my business out. Then …
1) Stigmatization of PrEP, sexuality and HIV	Transcript_interview 5	They think that, you know, if you are prep. But you're just having sex all the time. That's just not the case like you. Just you know, you want to be safe. It's not mean that you're a whole or anything like that. It's just, I think people just think like someone's on prep all day. They must be having sex too much. So you don't want that mentality towards people in thinking that you know you just …
1) Stigmatization of PrEP, sexuality and HIV	Transcript_interview 5	Most people that are unprep are usually out here, having unprotected sex just being honest. And I think the narrative behind it is a lot of things that everybody said, not having enough of the information, not knowing if there's if it's free, or where to go, or the confidentiality of someone recognizing you when you go into these places. Not being not feeling welcome plays a big role in all of th…
1) Stigmatization of PrEP, sexuality and HIV	Transcript_interview 5	It's like, if you go to the doctor, especially one of those type of clinics you're automatically stamped ethic. If you work in the field, you're automatically sick. If you know someone, you're sick.
1) Stigmatization of PrEP, sexuality and HIV	Transcript_interview 5	It's generated towards just the gay community when we have those who tiptoe into our community and tiptoe back into the great community. And we have those who are okay. Now, it's so many, you know, sexuality trades going on now and days where everybody's having a piece of the gay community. Everybody want a piece. It's like the new, the new thing. So why not utilize that to broaden this prep thin…
1) Stigmatization of PrEP, sexuality and HIV	Transcript_interview 5	And someone mentioned the the pills. I got a few friends and they messy, and they was in my room, and I left the bottle on my nightstand, and they saw it, and I saw the looks.
1) Stigmatization of PrEP, sexuality and HIV	Transcript_interview 5	I would see people that I've seen in the clubs, and that the ball things, and then the drags up, and I've seen them, and they would give me to look like oh, shit! And I wouldn't treat them no different. But they act different towards me like they didn't like when I would see them in the clubs and try to show them love be like, hey, girl? And they'd be like, Hey, like girl, I'm not gonna I'm not g…
1) Stigmatization of PrEP, sexuality and HIV	Transcript_interview 5	I don't wanna go in there and somebody see me. And now I feel awkward. And now I don't wanna come, cause that was my biggest, my biggest thing, even though I'm good. But they saw me so they just assumed. Oh, you must be. No, I'm just protecting myself, and makin sure that I'm good, and I'm confident about myself. I mean. I did feel some type of way, but I still carried myself like, Okay, you saw …
2) Lack of awareness, information or misinformation	Transcript_interview 1	maybe it's just being misinformed, lack of education, you know, or even you know, the education when it comes to taking them to a resource center when it comes to even, you know, given information about the imperativeness of safe sex. Prep
2) Lack of awareness, information or misinformation	Transcript_interview 1	Yes, prep is an amazing thing to take if you are sexually active. But then, again, it's like a lot of people don't even know even when you do take prep, like you know how to properly, you know. Take it, you know what I mean, okay, if you take prep still wear a condom, you know.
2) Lack of awareness, information or misinformation	Transcript_interview 1	Cause a lot of people in our community don't even know that prep even exists.
2) Lack of awareness, information or misinformation	Transcript_interview 1	They just don't have no belief in it, and some of them, like said early, on they don't, They have not even heard of it. They never knew it existed. Cause it's not enough information going going around, and people don't promote it as much.
2) Lack of awareness, information or misinformation	Transcript_interview 1	And then like sometimes when you go to like certain doctors or hospitals like they don't even talk about it. They don't even know about it.
2) Lack of awareness, information or misinformation	Transcript_interview 1	So I've seen a lot of, think it's on social media that that do express prep. That's like mister on social media. I see on Instagram, and I see a few different things. But I don't see a lot of education on prep. They say that Prep is available. But people don't really understand. Okay, yeah, Prep is available. But what does that even mean? Is very similar to like his ads, whereas I think some of t…
2) Lack of awareness, information or misinformation	Transcript_interview 2	That's one thing, and also they're scared, you know, because they really haven't sat down with their physician, or some kind of physician, have really explained in detail what Prep does for them, you know
2) Lack of awareness, information or misinformation	Transcript_interview 3	So those type of places they don't really push the advertisement when it comes about. Prep and stuff H at like awareness of it. But, like in major metropolitan cities. Detroit, New York, Virginia. They're very heavy on it. They promote it, especially in a Lgbtq more friendly areas like those areas, they will promote it very heavily. But this in a general like those areas they don't.
2) Lack of awareness, information or misinformation	Transcript_interview 4	I feel like it's more sort of understanding how it works. Some people are. They still have the the stigma against you know what it does and how it's going to affect the body because of some of the things that happened at beginning, you know. So people still scared. So I would say. Yeah, it's just that the knowledge.
2) Lack of awareness, information or misinformation	Transcript_interview 4	we went from 3 to 400 pills a day to one pill a day and a shot but some of those and unless you're in the healthcare industry, or in prevention, or whatever, you don't know nothing about it.
2) Lack of awareness, information or misinformation	Transcript_interview 5	how people see, prep is just like, okay. You know, if I could just pop appeal, I'll be okay. And I do believe that people see prep, as just like. what do you call it? Like a plan? B, instead of something that's more than just a plan. B, in your life. if that makes sense.
2) Lack of awareness, information or misinformation	Transcript_interview 5	Most people that are unprep are usually out here, having unprotected sex just being honest. And I think the narrative behind it is a lot of things that everybody said, not having enough of the information, not knowing if there's if it's free, or where to go, or the confidentiality of someone recognizing you when you go into these places. Not being not feeling welcome plays a big role in all of th…
3) Reticence with hospitals, drugs and vaccines	Transcript_interview 1	challenges that get in the way for me particularly is I am. I'm not. I'm not gonna say I'm one of the anti-vax kind of situation, and aside from that,
3) Reticence with hospitals, drugs and vaccines	Transcript_interview 1	you know what I was brought up in in my knowledge, and how black people... was being pretty much experimental bodies for the government. So for me, that's one of my one of my hesitations. That's that's what one of those would be just like trusting that these people are actually making medicine that is actually good for us. And that's not gonna harm us in the long run.
3) Reticence with hospitals, drugs and vaccines	Transcript_interview 4	The reality is, and correct me. If I'm wrong, anybody, on them. Black men don't go to the hospital, unless when they are in pain or in an ambulance. It's not Norm. It's not the norm for black men to go to the hospital or me to have checkups and things and do up like that. It's I'm sure it's a lot better. But that's not the norm
3) Reticence with hospitals, drugs and vaccines	Transcript_interview 2	But people just have their own reservations as to why they don't want to take it personally. And that switches. So it's basic is really up to the person because Prep has been out for a long time. People know about it. Some people just choose not to take it, and some people choose to take it.
3) Reticence with hospitals, drugs and vaccines	Transcript_interview 3	I don't necessarily think that education is a problem. Maybe it would probably be the appeal
3) Reticence with hospitals, drugs and vaccines	Transcript_interview 4	I feel like it's more sort of understanding how it works. Some people are. They still have the the stigma against you know what it does and how it's going to affect the body because of some of the things that happened at beginning, you know. So people still scared.
3) Reticence with hospitals, drugs and vaccines	Transcript_interview 5	No, most black men don't really like going to the doctor.
3) Reticence with hospitals, drugs and vaccines	Transcript_interview 5	But we're not taught in the black community to have pride about taking your health.
4) Side effect concerns	Transcript_interview 1	So with that being something that I've educated on the symptoms, or some of the problems that may come with
4) Side effect concerns	Transcript_interview 1	You know, we talk about the benefits of these medicines. But what are some of the side effects, and and what are what could happen in the long run? After taking this medication for 2, 5, 10 plus years.
4) Side effect concerns	Transcript_interview 2	I think there is a negative stigma about it in regards to the side effects
4) Side effect concerns	Transcript_interview 4	I feel like it's more sort of understanding how it works. Some people are. They still have the the stigma against you know what it does and how it's going to affect the body because of some of the things that happened at beginning, you know. So people still scared.
4) Side effect concerns	Transcript_interview 5	I remember getting poked with a needle at work and having to take pre-expose. And the side effects was a lot for me. It was a lot for my body. So I think once people experience that. And they think like that is a a revolving door that's always gonna be there. It's kinda like, I don't want it. I don't. I don't wanna deal with that. I don't wanna have to deal with this. And just to be just to be sa…
4) Side effect concerns	Transcript_interview 5	my experience right now I'm taking a break, because if been bothering my kidneys, which made me have to take more medicine, and that's been my issue, like, now I gotta watch my blood pressure. I gotta watch what I eat, and I gotta take more vitamins and other other drugs or other supplements. I gotta add to it.
5) Accessibility	Transcript_interview 1	Sometimes accessibility be able to get it to. It might be a situation.
6) Low perceived vulnerability	Transcript_interview 2	I think black, gay men just don't cannot recognize that they are promiscuous, and they just they can't like they can't acknowledge that they have a colorful sexual lifestyle and
6) Low perceived vulnerability	Transcript_interview 3	Because number one, I wasn't doing anything.
6) Low perceived vulnerability	Transcript_interview 3	Because once again, young people also think they're invincible, like nothing is gonna happen to them, you know.
7) Contented with condom use	Transcript_interview 3	Number 2.: If I did, I was like, Okay, I use a condom that'll be like the go, too. I don't know people. I guess they were feeling like, Oh, purpose is a license to not use condoms.
8) Continuous nature of daily PrEP	Transcript_interview 3	and then sometimes it could be like being a routine. Because when you're taking prep, it's like you're on a regim. Well for me is that being on a regimen because you have to take it every day, you can't like take it, or I take it. Monday, skip, Tuesday, skip Wednesday and take it again on Thursday. Doesn't really? It's not effective.
8) Continuous nature of daily PrEP	Transcript_interview 4	some people don't want to take the pill every day
9) Insufficient knowledge on how to use PrEP	Transcript_interview 1	Yes, prep is an amazing thing to take if you are sexually active. But then, again, it's like a lot of people don't even know even when you do take prep, like you know how to properly, you know. Take it, you know what I mean, okay, if you take prep still wear a condom, you know.
10) Sensitization, education and communication1	Transcript_interview 1	you will have, you know, family members. Tell them, oh, listen, don't have sex, or you know you would do this, or you'll get this or you'll get that. But don't explain to them. If you do, you know how to properly take the precautionary measures.
10) Sensitization, education and communication1	Transcript_interview 1	But I do make it a point to educate people who I am that I do know about it so that they can use it
10) Sensitization, education and communication1	Transcript_interview 1	Say, billboards. add more advertisement.
10) Sensitization, education and communication1	Transcript_interview 1	He was saying, more advertisement which is billboards like, he was saying. Gentlemen, was saying, more billboards, more advertisements.
10) Sensitization, education and communication1	Transcript_interview 1	So when people start to realize these things, then they might take more awareness, and they're educated. That oh, there are ways for me to, you know, protect myself as a a second layer outside of conduct, and I don't have to be appeal. It can be a shot every you know quarter, or it can be all these different options. People are not aware of of the different layers or possibilities that come with …
10) Sensitization, education and communication1	Transcript_interview 1	Talk about it, as we know. Not far as the school. No, I mean. Now bars everywhere everywhere like. Put a big billboard up and let people know about it. And you said some of those, what are some of those places you saying what to promote it. No, I'm not said like the bars, the parts, the schools, the the the everywhere load a big billboard up where people drive by. do it in the church.
10) Sensitization, education and communication1	Transcript_interview 1	So we need to have people out there that is confident enough to go out in those underserved communities to talk about prep. And you know, oftentimes. Yes, a billboard is good, you know, but we actually need somebody.
10) Sensitization, education and communication1	Transcript_interview 1	You know you you I mean you have a billboard of all day every day, but, you know, will people actually take the time to really do that investigation based off of a billboard? No, you need to go to the people, go to the community where they are, you know, and the thing about it is, there are people out there that will love for us to go out there in the community and to talk about the vitality of P…
10) Sensitization, education and communication1	Transcript_interview 1	you know, you got people that are so ashamed to even go into communities cause number one the stigmatism of being Lgbtq. Because they, you know, reflect when it comes to Lgbtq people when it's not only for Lgbtq people, it could be for hetero people it could be, for when it could be for me it could be for anybody, you know, but they don't know that. But if we go out in a community and let people …
10) Sensitization, education and communication1	Transcript_interview 1	We have the data. I totally agree about having a a party like that, because I'm tired of ha! Them having balls and and Renaissance parties and and all that type of mess. Okay, that's not gonna get us nowhere. Okay, they can have a ball, but they can't have a party about improving your health and the whole. Not no, if I don't want to see no ball talking about, give you our code. That's I like to s…
10) Sensitization, education and communication1	Transcript_interview 1	It sounds like a space where people can come together and congregate as a safe space and to be able to talk to one another. Because again, prep is one of those things where it's like, you know, it's it's almost, you know, people people have talk about. It's almost like talking about sex or actually speaking about HIV. You know, when you talk about people get quiet or they get uncomfortable. I thi…
10) Sensitization, education and communication1	Transcript_interview 1	So having different events that are, you know saying, sponsored by properly, or with the mission of getting people. Awareness to it doesn't just have to be gay oriented like I said.
10) Sensitization, education and communication1	Transcript_interview 1	You may not necessarily have to stop doing balls, but you can meet people where they are kind of like. So like the actual, like the real Christians that was nice to you like meet they are. You go out where they are, and you minister to them. So if you go out to the bar, you kinda orchestrate work and orchestrate with the people who are putting these balls together and maybe have a moment or 2 whe…
10) Sensitization, education and communication1	Transcript_interview 2	Educate more people about it that you know even the statistics and the probability and even the improvement of the drug itself. I think more people will be more inclined to it.
10) Sensitization, education and communication1	Transcript_interview 2	A lot of people are too afraid to just seek information because they don't want to be exposed is what I'm trying to say, so that have a forum where people who think that way could secretly just like the sticky sticky, late thing, or whatever like that.
10) Sensitization, education and communication1	Transcript_interview 3	be like educational when you advertise it, advertise it like in an uplifting way. I guess some people you could say they use it as more like is, I guess that's the new condom feature you know. That's how people looking at it. So I would say when you advertise it, make it more like fine upbeat an away.
10) Sensitization, education and communication1	Transcript_interview 3	public figures, or even, you know, celebrities involved when it comes to promoting it. You know, especially with this young generation. They look up to a lot of these celebrities, you know. These social media influencers. And you know, hopefully, we get them involved and have them talk about it
10) Sensitization, education and communication1	Transcript_interview 3	You know somebody stated it before, like the 18 I mean the the under 30 generation, you know, to really get the point on the imperativeness of you know, prepping how to, you know, help themselves, and also how to use it as well, too, you know. I mean, you have to elaborate, and also to the visuals.
10) Sensitization, education and communication1	Transcript_interview 4	maybe more health fair set is dated dedicated to black men you know, cause there's not really too many health fairs as dedicated to black men only or just men. Period. you know. I feel like the more health fair is dedicated towards men. it will bring for more awareness. You know we normally see health fairs.
10) Sensitization, education and communication1	Transcript_interview 4	The reality is, and I correct me. If I'm wrong, anybody on them black men don't go to the hospital, unless what they are in pain or in an ambulance. It's not Norm. It's not the norm for black men to go to the hospital or me to have checkups and things and do up like that. It's I'm sure it's a lot better. But that's not the norm
10) Sensitization, education and communication1	Transcript_interview 4	It has to be somewhere where they're comfortable
10) Sensitization, education and communication1	Transcript_interview 4	I just feel like we need to do better far as a representation and putting it out there.
10) Sensitization, education and communication1	Transcript_interview 4	education will be. Number one. starting with prep is a what is designed for. I mean, you know, it's it's a prevention. It's part of a prevention for HIV, and I wouldn't get into.
10) Sensitization, education and communication1	Transcript_interview 5	I would say, probably go to places that people are usually active like bars, museums you know, place that they are having fun there or not, just having events because everybody doesn't.
10) Sensitization, education and communication1	Transcript_interview 5	Hey, you know, you want prep most definitely go to those places where people where your heavy populated area of Lgbtq people are even heterosexual people are. And just pass that information and be willing to give that information to those individuals.
10) Sensitization, education and communication1	Transcript_interview 5	And like I've done events at like the stadium, I don't see, like none of those vans like they be at the clubs and stuff. They should be out there because gay people are everywhere. They're not just in the club or in the bars or other questionable places. They're everywhere, and like I didn't, I was at the beyonce concert. That would have been a perfect place for people have been out there.
10) Sensitization, education and communication1	Transcript_interview 5	Rainbow community was out there because I worked at the stadium that day, and it was massive amount. O people! And a lot of the gay community came out in huge drove, and I didn't see like the vans or any of the people promoting that type of stuff, and I think that would have been a a nice place to help make it more normal. So like the concerts, the basketball games, the baseball games, the footba…
10) Sensitization, education and communication1	Transcript_interview 5	We need to be everywhere part of the black community. The Black community watch, baseball, watch, basketball, watch, football. So we should be there at the college games, the high school games everywhere that we all go like they're on a step team, they in the day. They they they're cheerleaders, they're everywhere. So if we're everywhere they, it would be a little. It'll seem more normal and it'l…
11) Improve accessibility to PrEP	Transcript_interview 1	It's pretty accessible from when I'm from what I'm aware of, I think it's just like getting more people to maybe to be able to.
11) Improve accessibility to PrEP	Transcript_interview 1	So maybe finding ways to help people get transportation to spaces to be able to get their prep. Even with some out some of the places that you can do it. At home.
11) Improve accessibility to PrEP	Transcript_interview 1	So I just think that the educational aspect of because, like I said, I think that people are, I think maybe I'll I'll be considered one of those people who are kind of stuck on the tropota aspect, or the how it can affect your kidneys. Then maybe I don't know some of the more modern sciences, or some of the different ways that you people are combating the HIV virus. And so I think, in these adver…
11) Improve accessibility to PrEP	Transcript_interview 5	I have a nurse that'll come, and, you know, check and do everything at the house like, do the blood work and whatnot, so I don't have to go to the doctor or go to none of them clinics and stuff like that
12) Destigmatize PrEP, sexuality and HIV	Transcript_interview 1	I'm just kind of like breaking the stigma around medication as for me.
12) Destigmatize PrEP, sexuality and HIV	Transcript_interview 1	But you know, you got people that are so ashamed to even go into communities cause number one the stigmatism of being Lgbtq. Because they, you know, reflect when it comes to Lgbtq people when it's not only for Lgbtq people, it could be for hetero people it could be, for when it could be for me it could be for anybody, you know, but they don't know that.
12) Destigmatize PrEP, sexuality and HIV	Transcript_interview 1	It sounds like a space where people can come together and congregate as a safe space and to be able to talk to one another. Because again, prep is one of those things where it's like, you know, it's it's almost, you know, people people have talk about. It's almost like talking about sex or actually speaking about HIV. You know, when you talk about people get quiet or they get uncomfortable. I thi…
12) Destigmatize PrEP, sexuality and HIV	Transcript_interview 2	Well, the only thing that I think that can be done really is to destigmatize the whole HIV approach. The whole HIV thing is. it's it's like a black cloud, anything associated with it,
12) Destigmatize PrEP, sexuality and HIV	Transcript_interview 2	It'll be probably more accepted worldwide as opposed to just sticking to one group of people to use as the advertisement of this drug instead of making it mainstream.
12) Destigmatize PrEP, sexuality and HIV	Transcript_interview 2	If people just have your friends where people can actually have open conversations and talking. And you know, when people hear people say yes, I enjoy sex. There was nothing wrong with it. Somebody can hear that and be like, Oh, okay.
12) Destigmatize PrEP, sexuality and HIV	Transcript_interview 2	I would basically say life may need to be more comfortable talking about sex out loud. and they have to be more confident, and once they hear people in open forms tell their stories
12) Destigmatize PrEP, sexuality and HIV	Transcript_interview 3	And it shouldn't just be for the Lgbtqi. All of that it should be for the straight people as well.
12) Destigmatize PrEP, sexuality and HIV	Transcript_interview 4	We, you know, kind of change the narrative and change the stereotype of how HIV is looked upon cause even in 2024 people are still seeing Aids instead of HIV, or they're saying both. And it's still considered death. So I think to me, we you know, you gotta figure out a way to break that stigmatism.
12) Destigmatize PrEP, sexuality and HIV	Transcript_interview 4	Well, it all comes from the fact that the community is not really that inclusive.
12) Destigmatize PrEP, sexuality and HIV	Transcript_interview 4	that is true. I mean, you know, start with the community.
12) Destigmatize PrEP, sexuality and HIV	Transcript_interview 4	It's just a Std. And it can happen to anybody when we're going to get to that campaign and just put any and everybody on there that people can relate to. We hear about it all the time. People can't see a face of something that can relate to them. That's the stigmatism with prep. It doesn't relate to any of us, because guess what it's not geared to. We don't see us in it.
12) Destigmatize PrEP, sexuality and HIV	Transcript_interview 4	You know how you identify yourself and all that other stuff and all them acronyms. It's just stick to the to the basics of it. This is, this is prep. This is what it's for. These are some of the side effects that could happen. This is what you need to do. This is how you need to do it. Let's make it very simple: that and make it very, you know, just very simple and very basic.
12) Destigmatize PrEP, sexuality and HIV	Transcript_interview 5	There should be this advertisement to make it more normal and keep it visually, for not for all age, groups and and everybody cause it's not just for gay people. It's for straight people. Anybody keep catch HIV, so it should be everywhere, in my opinion.
12) Destigmatize PrEP, sexuality and HIV	Transcript_interview 5	It's generated towards just the gay community when we have those who tiptoe into our community and tiptoe back into the great community. And we have those who are okay. Now, it's so many, you know, sexuality trades going on now and days where everybody's having a piece of the gay community. Everybody want a piece. It's like the new, the new thing. So why not utilize that to broaden this prep thin…
12) Destigmatize PrEP, sexuality and HIV	Transcript_interview 5	So just like having this drug is actually a benefit that you know is not just portrayed as a all around drug, as that guy should be you know, it should be saying that everyone can take it. Everyone's a proud of it. Everyone can do it. 2024. Take it on doesn't matter if your gay, straight, blue fluent of matter.
13) Improve drug	Transcript_interview 2	and even the improvement of the drug itself.
14) No need to change anything	Transcript_interview 3	My answer is, we don't need to change anything
15) Other forms of PrEP	Transcript_interview 3	But it depends on people lifestyles what they got going on in their life. They may forget some days. You gotta think of it like taking the vitamin.
16) Emotional support	Transcript_interview 1	I feel like it depends on how you look at being helped by somebody who's not human. I mean, I don't, even when I'm doing something that's just say with my phone or something. Perhaps if I need like some help, I don't even prefer to like have a human chat situation. I'd rather speak to you on the phone so I can hear your emotions. I can figure out how you're responding to my situation
16) Emotional support	Transcript_interview 3	Part of the problem is. you know, black people are not the first ones to go get mental health checkups and stuff like that, you know. So they deal with things, how they want to deal with it. So that's why some people are promiscuous, and they just do whatever.
16) Emotional support	Transcript_interview 3	I'll piggyback on the person who said the human part, you know, because if I want to use something I don't want to be boring or lame, or just going through the motion. I wanna be something that can relate to who I am as individual, you know, and have some type of humor to make me laugh, or something like that.
16) Emotional support	Transcript_interview 4	Some people will want to talk to a real person.
16) Emotional support	Transcript_interview 4	you know, to actually get, you know, to to feel that charismatic, you know. Response, you know. So it, it could work. It's just.
17) Information dissemination	Transcript_interview 1	I mean, it has to make sense when it comes to marketing paraphernalia. You know how you disseminate the information to the people and how they're gonna receive it. So marketing is everything.
17) Information dissemination	Transcript_interview 4	So it really couldn't hurt. I mean, like, I say, it's another form of communication and you know, you would reach a younger generation. And you know even the older generation is some form of communication.
17) Information dissemination	Transcript_interview 4	Protects me, only protects you from one thing. HIV. It doesn't protect you from syphilis, gonorhoea chlamydia. None of that other things it doesn't. Would this be one of the functions that you would want AI chat box to have? Yeah, maybe that would make sense.
17) Information dissemination	Transcript_interview 4	You you going into a whole lot of different areas. Now for me, I mean. are you going to target one thing? Are you going to target a whole? Are you going to just do the whole? I beg a pitcher because a bigger picture. You kinda lose the audience. This is no different than like when I do presentations, I hit one area. That's it. I can't. If you start going on to other areas. You're gonna lose your …
17) Information dissemination	Transcript_interview 4	So what I would suggest is having a slight video of what prep does in the body I would love to say, that, because me working in the HIV field. some of the things one of the things that we normally start with when we do prep is a video so that they can have an idea of what it does in the body. It's one thing when somebody can say, you know. Talk about it, you know, by word of mouth. But when you a…
17) Information dissemination	Transcript_interview 4	And then some people are visual learners. So if they see the visual of how it's gonna affect your body, how you know what it does, how it does it, whatever the more the better.
17) Information dissemination	Transcript_interview 4	Something that simple straight to the point doesn't really get off into the you know the medical terminology. I mean, you gotta meet your audience where they at. So at the end of the day, if you wanna reach a vast majority of your audience. You wanna make it simple, straightforward realistic facts.
17) Information dissemination	Transcript_interview 4	If it's African American males you want to make it just simple. you know. You don't have to be Hood, but you have to be simple. You can't go into all these statistics and medical terminology. You're going to lose Em. You have to make it simpler. So you have to gear it towards your audience that you gun,
17) Information dissemination	Transcript_interview 4	I chose was to be able to have the steps of of of getting prep and the knowledge of prep
17) Information dissemination	Transcript_interview 4	I wanna see more of like I said, like I said before, there's not really too much information out that what there is information that's out there is just that you know. Now that we have this person or these people, you know attention. it's like we we can, you know, direct, more more education
17) Information dissemination	Transcript_interview 4	The responses and tech pictures of voice and providing general knowledge about HIV. And HIV. Prevention.
17) Information dissemination	Transcript_interview 5	I was thinking of the general base like II just wouldn't put them on the sexual situation, I mean. kind of on a general basis of information of this all around health.you know, especially with anyone who's having sex, I mean, like, I say, anyone. So I will say a general base of a chat box and not just specifically to, you know you know, one set of people.
18) Desired features1	Transcript_interview 2	having it a little, be a little bit more interactive
18) Desired features1	Transcript_interview 2	If it was able to fulfill orders or requests for test kits. Loop, whatever whatever the whatever the situation calls for, that will be a great asset to the chat box other than just. you know, vaguely answering questions.
18) Desired features1	Transcript_interview 2	fulfillment to be able to place orders and fulfill fulfillment orders order placing. Be able to do take orders and have them fulfilled and shipped out to to somebody whatever like, I said, whatever the situation calls for, you know, test kits, whatever.
19) Awareness raising	Transcript_interview 4	So what I would suggest is having a slight video of what prep does in the body I would love to say, that, because me working in the HIV field. some of the things one of the things that we normally start with when we do prep is a video so that they can have an idea of what it does in the body. It's one thing when somebody can say, you know. Talk about it, you know, by word of mouth. But when you a…
20) Reach	Transcript_interview 4	I think I think like when you highlight it towards the ethnicity you know. If you say black men's health or if you say like Latino men's health, you know. It makes them come, you know. Sorry it makes them go to it more. but it has to be highlighted as to what it is.
20) Reach	Transcript_interview 4	If it's Spanish or Latin, or whatever you might want to have it in Spanish and in English, so that they can. You know they have an option where they can understand it. And it's very simple. If it's African American males you want to make it just simple. you know
21) Convenience	Transcript_interview 1	I think it could potentially be helpful for people who are trying to get information anonymously. Who vision may not be educated on wanted to ask questions or just kind of get like streamlined information, they would have an ability to do so.
21) Convenience	Transcript_interview 3	from a younger demographics? I'm gonna say no. And the reason why is because young people talk in text. So it's not like they're gonna do perfect sentences and stuff like that. So it would have to be able to. And also what part of the country from? Did you know the dialect and the words and stuff like that? So I think it'd be extremely difficult for young people if you're 30 and over. Yes, but if…
21) Convenience	Transcript_interview 3	So part of the say, yes, it would. It would definitely be informally, because if it's a conversation is inside of a private chat box. Then they'll probably hold a conversation and talk about some things that they wouldn't talk about in front of other people. However, they would have to want to have the conversation.
21) Convenience	Transcript_interview 3	you know, because they need to have a robot for the let's say the 25 and under, you know, because they take they help one way. Then the older older people, the 50 and older people. A lot of them, are not pro health, anyway, so they don't go to the doctor's, where they have blood pressure and other stuff, you know, so that for them to try to incorporate something else. you know, it'll be a little …
21) Convenience	Transcript_interview 5	So for me. that's convenient for me as well as like. I get all my testing kits and different things like this into the house. So that's why I say yes and no.
22) Technical problems	Transcript_interview 2	And then, after while we get to a bit redundant, wait a second. Is this a human being? Because some questions they don't answer, and some questions they re they repeat the same answer, because it's only able to to respond with certain responses, and if they could make it a way that it was more personable for or maybe for specific specific questions. Have a human person take over and answer the qu…
22) Technical problems	Transcript_interview 2	If the matter could be resolved, or the issue could be resolved in a one call situation as opposed to having to hang up or get out of that chat to keep asking the same question over and over, because the AI doesn't recognize the verbiage.
22) Technical problems	Transcript_interview 3	So it's not like they're gonna do perfect sentences and stuff like that. So it would have to be able to.
22) Technical problems	Transcript_interview 5	I know I get frustrated with chat boxes as well as automated services or whatever. If they'll put them just like, okay, I need to talk to somebody, because this is irritating. I'm like, - I wanna talk to no robot or whatever
22) Technical problems	Transcript_interview 5	But the AI chat box for me. it needs to cover all the bases, like all the basic question or whatever, so that way it can leave less room for people to actually. you know, have those questions versus, you know. Hey? I need to talk to somebody so it would need to have to cover all the bases so that you know you won't have that lag or the lack of information when that person actually needs that info…
22) Technical problems	Transcript_interview 5	So if you are on the street giving like personal surveys, the people of questions to be asked that's more personal going inside the machine and machine can base those survey questions of random people on the street to actual life problems. When you're asking about prep and situations and why you need prep, or what prep can do for you for benefits,
23) Cost	Transcript_interview 2	Then then maybe you guys could think of a partnership where it doesn't have to be something you guys pay for to use.
24) Desired features2	Transcript_interview 2	you know, make it user friendly and not just something that's there.
24) Desired features2	Transcript_interview 3	again? What functions would you like AI chat box to have have many different dialects like, I think, James, here earlier, like they have to know how to talk to the people so especially from different areas like, I'm from New Jersey, you know. I say different things different way. People from Florida say different things different way, different ways.
24) Desired features2	Transcript_interview 3	well, give like, just like what you just say, give hyperlinks. So where accessible to get the prep from in your local area, the community centers in mo, depending, if they have insurance or not, where they can go, where they can get a coupon from to get the medication if they don't have any type of insurance or whatnot.
25) Language	Transcript_interview 4	If it's Spanish or Latin, or whatever you might want to have it in Spanish and in English, so that they can. You know they have an option where they can understand it.
26) Digital literacy	Transcript_interview 5	I'm gonna be 40 in April. I don't know social media
27) Attitude towards AI	Transcript_interview 1	I mean, you have a lot of people that's already interpretation of artificial intelligence, because it's not like human life
27) Attitude towards AI	Transcript_interview 1	I can see the underlying fear, especially underserved communities that I think if it's implemented on the right platform in a way that it doesn't feel like it's AI that it definitely can give people an opportunity to learn about something, because some somebody usually not gonna feel comfortable talking about certain things but they might be more comfortable reading about something in their priva…
27) Attitude towards AI	Transcript_interview 1	we we do use AI somewhat in a sense, every day. If it's in a space where it's just like, let me answer general questions. And you know it's able to adapt to certain questions is basically just give you the information. And then, like. If you want something further, and actually to speak to somebody, it can capture that and send that information over to whoever, so that that person can be contacte…
27) Attitude towards AI	Transcript_interview 1	And then so that way, casually asking questions about their sex practices to a bot doesn't feel as impersonable but it could still kind of feel engaging and interesting in a way.
27) Attitude towards AI	Transcript_interview 2	How, but have to stop getting may have to get away from there's machines talking to people and to like go back towards that people are actually a real a live person is having a conversation with a live person is like, would you? Would you? From humankind.
27) Attitude towards AI	Transcript_interview 2	let's keep the human contact.
27) Attitude towards AI	Transcript_interview 3	People were actually. they would abandon their actual friends for AI. I mean, when you really think about it. The phone has taken away the social components for most people, anyway, people can't really even talk in real. in, in a real capacity of people. They're more comfortable comfortable on the phone,
27) Attitude towards AI	Transcript_interview 5	So I will say yes, because, you know. people are getting to understand and accept AI
27) Attitude towards AI	Transcript_interview 5	I know I get frustrated with chat boxes as well as automated services or whatever. If they'll put them just like, okay, I need to talk to somebody, because this is irritating. I'm like, - I wanna talk to no robot or whatever
28) Interaction with health staff	Transcript_interview 1	And then, like. If you want something further, and actually to speak to somebody, it can capture that and send that information over to whoever, so that that person can be contacted so in that space.
28) Interaction with health staff	Transcript_interview 2	Have a human person take over and answer the questions. I think it'll be a viable source of information, but if not you know sometimes I don't see the the purpose of it.
28) Interaction with health staff	Transcript_interview 2	let's keep the human contact.
28) Interaction with health staff	Transcript_interview 2	You know, whatever the AI is picking up on that individual user, you know, that's communicating. So I mean, initially, I think it is a good idea, because, you know, I think it's there to kinda keep tabs on people, because not everybody is physically present. But once we do grab their attention no offense. But like once we do grab their attention. You wanna kinda direct them to a real person where…
28) Interaction with health staff	Transcript_interview 2	but also preparation for an actual agent or of human a human person to take over that call or that that information via chat, or if they, you know, verbally, start to speak with that person, and I think it will be more effective and less frustrating and more time. Less time consuming
28) Interaction with health staff	Transcript_interview 3	They would make things so much more easier, especially when you're dealing with health clinics where customer service isn't at its best.
28) Interaction with health staff	Transcript_interview 4	also a a feature to be directed to a doctor or or physician. a specialist, or something like that.
28) Interaction with health staff	Transcript_interview 5	I would say no, because sometimes people want the realistic thought of a human being explaining something, if that makes sense
28) Interaction with health staff	Transcript_interview 5	and 2, if machines can ultimately give out the medicine as like a 30 day supply after talking to somebody through the box. Then, yeah, obviously, that's good good benefit. But if it's just giving out basic AI questions that are more translucent, and not really to the personal problems, and I will say, No.
28) Interaction with health staff	Transcript_interview 5	Do the system have, like somebody monitoring it like I have a very short attention span, and I'm short tempered, like when I call customer service. I don't wanna hear nothing. I'm constantly pushing 0 till I get a a live person, so is there an option where you could just be like, can I talk to somebody like a human? I won't talk to you.
29) Stigmatization and privacy concerns	Transcript_interview 1	I mean, you have a lot of people that's already interpretation of artificial intelligence, because it's not like human life
29) Stigmatization and privacy concerns	Transcript_interview 3	as long as it stay as long as it stays anonymous and discreet. Everyone loves anonymous and discreet.
30) Discretion	Transcript_interview 4	I like the app. It's more, you know, it's easier to get to. And then you can always like you know how you know. Keep that in a little private area where you don't want nobody to know that you're on the app. So you still got some discretion, and you're still getting your information.
30) Discretion	Transcript_interview 5	Yes, because it's coming across more discreetly cause you're talking to a machine.
30) Discretion	Transcript_interview 5	on the flip side, like they were saying, like the gentleman was saying, as far as it is more discreet. I know for me. I'm on prep right now, and I actually get my prip through, mister. and so it is a great source for me like it's private.
31) Platforms to consider	Transcript_interview 1	Jacked Grinder. Scruff. There's there's a plethora to go from. I just know that the: the the the 2, like the top 2 majority like, let everybody go to our Jagton grinder.
31) Platforms to consider	Transcript_interview 1	Whoa Instagram
31) Platforms to consider	Transcript_interview 1	I see a lot of people using the AI chat boxes on there, from what I see, but like tender (Tinder?), or any or any of the dating apps as well. they can really a really interesting way if you're gonna be utilized like open AI really interesting ways to people have the they have like the flirt box who would just like people literally text them as if they're their virtual boyfriend, or their virtual …
31) Platforms to consider	Transcript_interview 1	with Snapchat. I feel like Snapchat is quiet as it kept is like the picture version of kick like, Remember kick back in the day, like everybody, would just do talk to whoever own kick. Snapchats like that, like a lot of people, are like people on sexual on Snapchat as well, so I think like, he said, having the AI on Snapchat which is something that people who are on Snapchat are already familiar …
31) Platforms to consider	Transcript_interview 1	There's a new one that every a lot of my friends has been using Stiffies or Sniffy's, or something like that.
31) Platforms to consider	Transcript_interview 1	guys are even down to Facebook dating
31) Platforms to consider	Transcript_interview 1	Wikipedia like that's not a place where I want to engage about that kind of in my personal life. But like, if I'm on a porn site, or if I'm on like, you know, somewhere. That's that kind of even like, I say, even if it is social media where that kind of conversation is already open, that's where it would be, I feel, more acceptable for me to engage in that in that bot, in my artificial friendship…
31) Platforms to consider	Transcript_interview 1	I will say Instagram, maybe Twitter.
31) Platforms to consider	Transcript_interview 1	if it is Ig, rather, if it is Facebook rather, if it is Twitter, you know, we need to have those relationships with the people at the clubs who handles those other social media platforms to provide that information.
31) Platforms to consider	Transcript_interview 1	Those data apps like Jack Grinder. Adam for Adam, like, if you like, if people like do more of those pass. I think they will like see AI chit chat, or like them, interacting with the using that tool far as like promoting prep, and talking about it.
31) Platforms to consider	Transcript_interview 2	But you got Instagram. You have Facebook. You have Tiktok
31) Platforms to consider	Transcript_interview 2	Twitter
31) Platforms to consider	Transcript_interview 3	Instagram Tik tok. I think Tiktok is more. I mean, I'm really not into Tiktok like that or Snapchat.
31) Platforms to consider	Transcript_interview 3	twitch.
31) Platforms to consider	Transcript_interview 3	Reddit
31) Platforms to consider	Transcript_interview 3	But I think it would make sense if they had like a chat box station at the pharmacy like. If you can go to Walgreens, you know you can ask the pharmacists a hundred other questions, you know, and they got a little private room, since they do covid testing, and all kind of shots and other stuff like that. But I think they should have it at a pharmacy where, you know, is discrete. you know. Just go…
31) Platforms to consider	Transcript_interview 3	Yeah, if you gonna go big or all cause not everybody use an app. Don't like app. Some people like to be on the Internet, on on a computer. It just depends trying to get everybody. You use both everything.
31) Platforms to consider	Transcript_interview 3	Jack is an app. But Sniffy's is a website
31) Platforms to consider	Transcript_interview 3	Zach(Jacked?) Grinder tender(Tinder) things of that nature. That's the biggest place where people meet up and, you know, have sex, or hook up, or whatever the case may be, and as well as sniffy. So Sniffy is a website without the app.
31) Platforms to consider	Transcript_interview 4	Tiktok
31) Platforms to consider	Transcript_interview 4	Twitter
31) Platforms to consider	Transcript_interview 4	Instagram X. Which was X is to twitter display like space
31) Platforms to consider	Transcript_interview 4	Tiktok. Facebook anywhere where there's people where people are you know,
31) Platforms to consider	Transcript_interview 4	Instagram Twitter and Facebook
31) Platforms to consider	Transcript_interview 5	I feel like Tik tok would be like the biggest platform to like catch people, attention, or whatever, as well as Twitter, because we all got a twitter, or it's page Would it be clean or dirty, or what have you? I feel like those 2 big platforms like the real main big platforms that they should actually promote the AI chat box on
31) Platforms to consider	Transcript_interview 5	Instagram, Facebook things like that should be promoted on
31) Platforms to consider	Transcript_interview 5	if you're posting only on sexual websites and sexual apps. Then, you know, you're not meeting the math public you know. Maybe you have somebody who is in a poly relationship or open relationship. And they wanna make sure that they're protected, their partners being deceful and not being trustworthy. You know, that's good to promote on Facebook and Instagram, when you're gonna catch that person wh…
31) Platforms to consider	Transcript_interview 5	When I'm in the mood, I'm a just ignore that and keep going like looking for what I'm looking for. But if it's just constantly like there's moments where I'm just listening to music, it could pop in in, or I'm watching stupid one of my shows on Youtube or Netflix, or any of them like they could. They could put it there like it needs to be everywhere. So it's constantly reminding you, and keep sta…
31) Platforms to consider	Transcript_interview 5	And those are the 3 platforms that you're gonna see all the time that's constantly hit. Or what have you? Twitter, Facebook and Tiktok, Tiktok, Twitter.
31) Platforms to consider	Transcript_interview 5	Some ad pop up Snapchat they have ads as commercials. Youtube has ads as commercial.
